# Supplementary material for: Genetic Causes and Ankle Instability in Hypermobile Ehlers–Danlos Syndrome (hEDS): An Integrated Analysis Using Whole-Exome Sequencing and Stress Imaging
Source: J Clin Med. 2026 May 18;15(10):3881. doi: 10.3390/jcm15103881 (PMC13207121; doi:10.3390/jcm15103881)
Supplement: Supplementary file 1 [file jcm-15-03881-s001.zip]

Archive with 3 entries (3 files):
- 4.Supplementary_file1_note.pdf
- 5.Supplementary_file2_video_w2.mp4
- 6.Supplementary_file3_tables_w5.xlsx
